# Supplementary material for: Functional and Genomic Analyses of Alpha-Solenoid Proteins
Source: PLoS One. 2013 Nov 21;8(11):e79894. doi: 10.1371/journal.pone.0079894 (PMC3837014; doi:10.1371/journal.pone.0079894)
Supplement: Table S1 — Positive set of PDB structures with alpha-solenoids. (XLS) [file pone.0079894.s001.xls]

## Sheet: Supp. Table S1
PDB ID	Information
1B3U_A	CRYSTAL STRUCTURE OF CONSTANT REGULATORY DOMAIN OF HUMAN 2 PP2A, PR65ALPHA
1DL2_A	CRYSTAL STRUCTURE OF CLASS I ALPHA-1,2-MANNOSIDASE FROM SACCHAROMYCES 2 CEREVISIAE AT 1.54 ANGSTROM RESOLUTION
1DVP_A	CRYSTAL STRUCTURE OF THE VHS AND FYVE TANDEM DOMAINS OF HRS, 2 A PROTEIN INVOLVED IN MEMBRANE TRAFFICKING AND SIGNAL 3 TRANSDUCTION
1E7U_A	STRUCTURE DETERMINANTS OF PHOSPHOINOSITIDE 3-KINASE 2 INHIBITION BY WORTMANNIN, LY294002, QUERCETIN, MYRICETIN 3 AND STAUROSPORINE
1EE4_B	CRYSTAL STRUCTURE OF YEAST KARYOPHERIN (IMPORTIN) ALPHA IN 2 A COMPLEX WITH A C-MYC NLS PEPTIDE
1F1S_A	CRYSTAL STRUCTURE OF STREPTOCOCCUS AGALACTIAE HYALURONATE 2 LYASE AT 2.1 ANGSTROM RESOLUTION
1G6I_A	CRYSTAL STRUCTURE OF THE YEAST ALPHA-1,2-MANNOSIDASE WITH BOUND 1- 2 DEOXYMANNOJIRIMYCIN AT 1.59 A RESOLUTION
1H2T_C	STRUCTURE OF THE HUMAN NUCLEAR CAP-BINDING-COMPLEX (CBC) IN 2 COMPLEX WITH A CAP ANALOGUE M7GPPPG
1H6K_C	NUCLEAR CAP BINDING COMPLEX
1HO8_A	CRYSTAL STRUCTURE OF THE REGULATORY SUBUNIT H OF THE V-TYPE 2 ATPASE OF SACCHAROMYCES CEREVISIAE
1HU3_A	MIDDLE DOMAIN OF HUMAN EIF4GII
1IAL_A	IMPORTIN ALPHA, MOUSE
1IB2_A	CRYSTAL STRUCTURE OF A PUMILIO-HOMOLOGY DOMAIN
1IBR_B	COMPLEX OF RAN WITH IMPORTIN BETA
1JDH_A	CRYSTAL STRUCTURE OF BETA-CATENIN AND HTCF-4
1LDJ_A	STRUCTURE OF THE CUL1-RBX1-SKP1-F BOXSKP2 SCF UBIQUITIN 2 LIGASE COMPLEX
1LRV_A	A LEUCINE-RICH REPEAT VARIANT WITH A NOVEL REPETITIVE 2 PROTEIN STRUCTURAL MOTIF
1LSH_A	LIPID-PROTEIN INTERACTIONS IN LIPOVITELLIN
1N52_A	CAP BINDING COMPLEX
1NA0_A	DESIGN OF STABLE ALPHA-HELICAL ARRAYS FROM AN IDEALIZED TPR 2 MOTIF
1NF1_A	THE GAP RELATED DOMAIN OF NEUROFIBROMIN
1O6P_B	IMPORTIN BETA BOUND TO A GLFG NUCLEOPORIN PEPTIDE
1OXJ_A	CRYSTAL STRUCTURE OF THE SMAUG RNA BINDING DOMAIN
1OYZ_A	X-RAY STRUCTURE OF YIBA_ECOLI NORTHEAST STRUCTURAL GENOMICS 2 CONSORTIUM TARGET ET31.
1OZN_A	CRYSTAL STRUCTURE OF THE NOGO RECEPTOR LIGAND BINDING DOMAIN 2 REVEALS A CONVERGENT RECOGNITION SCAFFOLD MEDIATING INHIBITION OF 3 MYELINATION
1P22_A	STRUCTURE OF A BETA-TRCP1-SKP1-BETA-CATENIN COMPLEX: 2 DESTRUCTION MOTIF BINDING AND LYSINE SPECIFICITY ON THE 3 SCFBETA-TRCP1 UBIQUITIN LIGASE
1PAQ_A	CRYSTAL STRUCTURE OF THE CATALYTIC FRAGMENT OF EUKARYOTIC 2 INITIATION FACTOR 2B EPSILON
1RZ4_A	CRYSTAL STRUCTURE OF HUMAN EIF3K
1T08_A	CRYSTAL STRUCTURE OF BETA-CATENIN/ICAT HELICAL 2 DOMAIN/UNPHOSPHORYLATED APC R3
1TE4_A	SOLUTION STRUCTURE OF MTH187. ONTARIO CENTRE FOR STRUCTURAL 2 PROTEOMICS TARGET MTH0187_1_111; NORTHEAST STRUCTURAL 3 GENOMICS TARGET TT740
1U6G_C	CRYSTAL STRUCTURE OF THE CAND1-CUL1-ROC1 COMPLEX
1UPK_A	CRYSTAL STRUCTURE OF MO25 IN COMPLEX WITH A C-TERMINAL 2 PEPTIDE OF STRAD
1UW4_B	THE STRUCTURAL BASIS OF THE INTERACTION BETWEEN NONSENSE 2 MEDIATED DECAY FACTORS UPF2 AND UPF3
1VSY_4	PROTEASOME ACTIVATOR COMPLEX
1W63_I	AP1 CLATHRIN ADAPTOR CORE
1WA5_B	CRYSTAL STRUCTURE OF THE EXPORTIN CSE1P COMPLEXED WITH ITS 2 CARGO (KAP60P) AND RANGTP
1WA5_C	CRYSTAL STRUCTURE OF THE EXPORTIN CSE1P COMPLEXED WITH ITS 2 CARGO (KAP60P) AND RANGTP
1X9D_A	CRYSTAL STRUCTURE OF HUMAN CLASS I ALPHA-1,2-MANNOSIDASE IN 2 COMPLEX WITH THIO-DISACCHARIDE SUBSTRATE ANALOGUE
1XG7_A	CONSERVED HYPOTHETICAL PROTEIN PFU-877259-001 FROM PYROCOCCUS FURIOSUS
1XI5_A	CLATHRIN D6 COAT WITH AUXILIN J-DOMAIN
1XM9_A	STRUCTURE OF THE ARMADILLO REPEAT DOMAIN OF PLAKOPHILIN 1
1XQR_B	CRYSTAL STRUCTURE OF THE HSPBP1 CORE DOMAIN
1XQS_A	CRYSTAL STRUCTURE OF THE HSPBP1 CORE DOMAIN COMPLEXED WITH 2 THE FRAGMENT OF HSP70 ATPASE DOMAIN
1Y2A_C	STRUCTURE OF MAMMALIAN IMPORTIN BOUND TO THE NON-CLASSICAL 2 PLSCR1-NLS
1ZQ1_C	STRUCTURE OF GATDE TRNA-DEPENDENT AMIDOTRANSFERASE FROM 2 PYROCOCCUS ABYSSI
2B39_B	STRUCTURE OF MAMMALIAN C3 WITH AN INTACT THIOESTER AT 3A RESOLUTION
2BPT_A	STRUCTURE OF THE NUP1P:KAP95P COMPLEX
2C1M_A	NUP50:IMPORTIN-ALPHA COMPLEX
2DB0_B	CRYSTAL STRUCTURE OF PH0542
2DQ6_A	CRYSTAL STRUCTURE OF AMINOPEPTIDASE N FROM ESCHERICHIA COLI
2E9H_A	SOLUTION STRUCTURE OF THE EIF-5_EIF-2B DOMAIN FROM HUMAN 2 EUKARYOTIC TRANSLATION INITIATION FACTOR 5
2FNO_A	CRYSTAL STRUCTURE OF A GLUTATHIONE S-TRANSFERASE (ATU5508) FROM 2 AGROBACTERIUM TUMEFACIENS STR. C58 AT 2.00 A RESOLUTION
2FUL_E	CRYSTAL STRUCTURE OF THE C-TERMINAL DOMAIN OF S. CEREVISIAE EIF5
2FV2_C	CRYSTAL STRUCTURE ANALYSIS OF HUMAN RCD-1 CONSERVED REGION
2GRR_B	CRYSTAL STRUCTURE OF HUMAN RANGAP1-UBC9-D127S
2I2O_A	CRYSTAL STRUCTURE OF AN EIF4G-LIKE PROTEIN FROM DANIO RERIO
2IW3_B	ELONGATION FACTOR 3 IN COMPLEX WITH ADP
2JDQ_B	C-TERMINAL DOMAIN OF INFLUENZA A VIRUS POLYMERASE PB2 2 SUBUNIT IN COMPLEX WITH HUMAN IMPORTIN ALPHA5
2NSZ_A	1.15 ANGSTROM CRYSTAL STRUCTURE OF THE MA3 DOMAIN OF PDCD4
2OF3_A	TOG DOMAIN STRUCTURE FROM C.ELEGANS ZYG9
2OT8_A	KARYOPHERIN BETA2/TRANSPORTIN-HNRNPM NLS COMPLEX
2OVR_A	STRUCTURE OF THE SKP1-FBW7-CYCLINEDEGN COMPLEX
2PHG_A	MODEL FOR VP16 BINDING TO TFIIB
2PN5_A	CRYSTAL STRUCTURE OF TEP1R
2PZI_A	CRYSTAL STRUCTURE OF PROTEIN KINASE PKNG FROM MYCOBACTERIUM 2 TUBERCULOSIS IN COMPLEX WITH TETRAHYDROBENZOTHIOPHENE AX20017
2QFC_A	CRYSTAL STRUCTURE OF BACILLUS THURINGIENSIS PLCR COMPLEXED WITH PAPR
2QK1_A	STRUCTURAL BASIS OF MICROTUBULE PLUS END TRACKING BY 2 XMAP215, CLIP-170 AND EB1
2QNA_A	CRYSTAL STRUCTURE OF HUMAN IMPORTIN-BETA (127-876) IN 2 COMPLEX WITH THE IBB-DOMAIN OF SNURPORTIN1 (1-65)
2R7R_A	CRYSTAL STRUCTURE OF ROTAVIRUS SA11 VP1/RNA (UGUGACC) 2 COMPLEX
2RHS_C	PHERS FROM STAPHYLOCOCCUS HAEMOLYTICUS- RATIONAL PROTEIN 2 ENGINEERING AND INHIBITOR STUDIES
2SQC_A	SQUALENE-HOPENE CYCLASE FROM ALICYCLOBACILLUS ACIDOCALDARIUS
2UY1_A	CRYSTAL STRUCTURE OF CSTF-77
2VGL_A	AP2 CLATHRIN ADAPTOR CORE
2VGL_B	AP2 CLATHRIN ADAPTOR CORE
2VSO_E	CRYSTAL STRUCTURE OF A TRANSLATION INITIATION COMPLEX
2W3C_A	GLOBULAR HEAD REGION OF THE HUMAN GENERAL VESICULAR 2 TRANSPORT FACTOR P115
2WXF_A	THE CRYSTAL STRUCTURE OF THE MURINE CLASS IA PI 3-KINASE 2 P110DELTA IN COMPLEX WITH PIK-39.
2X1G_F	CRYSTAL STRUCTURE OF IMPORTIN13 - MAGO-Y14 COMPLEX
2XQ0_A	STRUCTURE OF YEAST LTA4 HYDROLASE IN COMPLEX WITH BESTATIN
2XWU_B	CRYSTAL STRUCTURE OF IMPORTIN 13 - UBC9 COMPLEX
2Z6H_A	CRYSTAL STRUCTURE OF BETA-CATENIN ARMADILLO REPEAT REGION 2 AND ITS C-TERMINAL DOMAIN
2ZRK_A	MSRECA Q196A DATP FORM IV
3A6P_A	CRYSTAL STRUCTURE OF EXPORTIN-5:RANGTP:PRE-MIRNA COMPLEX
3AA0_A	CRYSTAL STRUCTURE OF ACTIN CAPPING PROTEIN IN COMPLEX WITH THE CP- 2 BINDING MOTIF DERIVED FROM CARMIL
3AL0_C	CRYSTAL STRUCTURE OF THE GLUTAMINE TRANSAMIDOSOME FROM THERMOTOGA 2 MARITIMA IN THE GLUTAMYLATION STATE.
3B34_A	CRYSTAL STRUCTURE OF E. COLI AMINOPEPTIDASE N IN COMPLEX WITH 2 PHENYLALANINE
3B7S_A	[E296Q]LTA4H IN COMPLEX WITH RSR SUBSTRATE
3BCT_A	THE ARMADILLO REPEAT REGION FROM MURINE BETA-CATENIN
3BG1_B	ARCHITECTURE OF A COAT FOR THE NUCLEAR PORE MEMBRANE
3BWT_A	CRYSTAL STRUCTURE OF THE RNA BINDING DOMAIN OF PUF4 FROM 2 SACCHAROMYCES CEREVISIAE
3C5W_A	COMPLEX BETWEEN PP2A-SPECIFIC METHYLESTERASE PME-1 AND PP2A CORE 2 ENZYME
3CHT_A	CRYSTAL STRUCTURE OF DI-IRON AURF WITH PARTIALLY BOUND LIGAND
3D3M_A	THE CRYSTAL STRUCTURE OF THE C-TERMINAL REGION OF DEATH 2 ASSOCIATED PROTEIN 5(DAP5)
3DAD_A	CRYSTAL STRUCTURE OF THE N-TERMINAL REGULATORY DOMAINS OF 2 THE FORMIN FHOD1
3DRA_A	CANDIDA ALBICANS PROTEIN GERANYLGERANYLTRANSFERASE-I 2 COMPLEXED WITH GGPP
3EBB_A	PLAP/P97 COMPLEX
3FGA_B	STRUCTURAL BASIS OF PP2A AND SGO INTERACTION
3GAE_B	CRYSTAL STRUCTURE OF PUL
3GE3_B	CRYSTAL STRUCTURE OF THE REDUCED TOLUENE 4-MONOOXYGENASE HD 2 T201A MUTANT COMPLEX
3GRL_A	CRYSTAL STRUCTURE OF THE MONOMER OF THE P115 TETHER GLOBULAR HEAD 2 DOMAIN
3GS3_A	STRUCTURE OF THE N-TERMINAL HEAT DOMAIN OF SYMPLEKIN FROM D. 2 MELANOGASTER
3H3D_Y	DROSOPHILA PUMILIO RNA BINDING DOMAIN (PUF DOMAIN)
3H7L_A	CRYSTAL STRUCTURE OF ENDOGLUCANASE-RELATED PROTEIN FROM VIBRIO 2 PARAHAEMOLYTICUS
3HHM_A	CRYSTAL STRUCTURE OF P110ALPHA H1047R MUTANT IN COMPLEX WITH 2 NISH2 OF P85ALPHA AND THE DRUG WORTMANNIN
3I4R_B	NUP107(AA658-925)/NUP133(AA517-1156) COMPLEX, H.SAPIENS
3IBV_A	KARYOPHERIN CYTOSOLIC STATE
3IHY_C	HUMAN PIK3C3 CRYSTAL STRUCTURE
3IP4_B	THE HIGH RESOLUTION STRUCTURE OF GATCAB
3JRO_A	NUP84-NUP145C-SEC13 EDGE ELEMENT OF THE NPC LATTICE
3JUI_A	CRYSTAL STRUCTURE OF THE C-TERMINAL DOMAIN OF HUMAN TRANSLATION 2 INITIATION FACTOR EIF2B EPSILON SUBUNIT
3JXY_A	BACILLUS CEREUS ALKYLPURINE DNA GLYCOSYLASE ALKD BOUND TO DNA 2 CONTAINING A GT MISMATCH
3K62_A	CRYSTAL STRUCTURE OF FBF-2/GLD-1 FBEB COMPLEX
3K8P_D	STRUCTURAL BASIS FOR VESICLE TETHERING BY THE DSL1 COMPLEX
3KND_A	TPX2:IMPORTIN-ALPHA COMPLEX
3L22_A	CRYSTAL STRUCTURE OF A SUSD SUPERFAMILY PROTEIN (BF_0597) FROM 2 BACTEROIDES FRAGILIS AT 2.05 A RESOLUTION
3L6A_A	CRYSTAL STRUCTURE OF THE C-TERMINAL REGION OF HUMAN P97
3L6X_A	CRYSTAL STRUCTURE OF P120 CATENIN IN COMPLEX WITH E-CADHERIN
3L9T_A	THE CRYSTAL STRUCTURE OF SMU.31 FROM STREPTOCOCCUS MUTANS UA159
3LTJ_A	STRUCTURE OF A NEW FAMILY OF ARTIFICIAL ALPHA HELICOIDAL REPEAT 2 PROTEINS (ALPHA-REP) BASED ON THERMOSTABLE HEAT-LIKE REPEATS
3LTM_A	STRUCTURE OF A NEW FAMILY OF ARTIFICIAL ALPHA HELICOIDAL REPEAT 2 PROTEINS (ALPHA-REP) BASED ON THERMOSTABLE HEAT-LIKE REPEATS
3LY8_A	CRYSTAL STRUCTURE OF MUTANT D471E OF THE PERIPLASMIC DOMAIN OF CADC
3M1I_C	CRYSTAL STRUCTURE OF YEAST CRM1 (XPO1P) IN COMPLEX WITH YEAST RANBP1 2 (YRB1P) AND YEAST RANGTP (GSP1PGTP)
3O2Q_A	CRYSTAL STRUCTURE OF THE HUMAN SYMPLEKIN-SSU72-CTD PHOSPHOPEPTIDE 2 COMPLEX
3O2T_A	CRYSTAL STRUCTURE OF THE N-TERMINAL DOMAIN OF HUMAN SYMPLEKIN
3O4Z_D	TEL2 STRUCTURE AND FUNCTION IN THE HSP90-DEPENDENT MATURATION OF MTOR 2 AND ATR COMPLEXES
3OBV_D	AUTOINHIBITED FORMIN MDIA1 STRUCTURE
3OC3_A	CRYSTAL STRUCTURE OF THE MOT1 N-TERMINAL DOMAIN IN COMPLEX WITH TBP
3OPB_A	CRYSTAL STRUCTURE OF SHE4P
3TJZ_B	CRYSTAL STRUCTURE OF ARF1 BOUND TO THE GAMMA/ZETA-COP CORE COMPLEX
