# Supplementary material for: Functional and Genomic Analyses of Alpha-Solenoid Proteins
Source: PLoS One. 2013 Nov 21;8(11):e79894. doi: 10.1371/journal.pone.0079894 (PMC3837014; doi:10.1371/journal.pone.0079894)
Supplement: Table S2 — Comparison of performances for ARM profile and ARD2. (XLS) [file pone.0079894.s002.xls]

## Sheet: Supp. Table S2
PDB	Positive set	ARM	ARD2
1B3U_A	1	1	11	98:0.89;174:0.89;213:0.89;253:0.89;291:0.89;335:0.89;374:0.89;413:0.89;452:0.89;491:0.89;530:0.89;
1EE4_B	1	0	6	55:0.89;98:0.89;182:0.89;223:0.88;266:0.89;308:0.88;
1IAL_A	1	1	4	130:0.89;219:0.89;261:0.89;345:0.88;
1IBR_B	1	0	3	140:0.89;227:0.89;270:0.88;
1O6P_B	1	1	3	140:0.89;227:0.89;270:0.88;
1OYZ_A	1	1	3	101:0.89;170:0.89;203:0.89;
1OZN_A	1	0	3	88:0.88;131:0.88;186:0.89;
1U6G_C	1	1	13	58:0.88;97:0.89;186:0.89;385:0.88;445:0.89;487:0.89;579:0.89;661:0.89;702:0.89;828:0.88;866:0.89;941:0.89;1017:0.89
1WA5_B	1	1	6	141:0.89;184:0.89;268:0.89;309:0.88;352:0.89;394:0.88;
1XQR_B	1	1	3	51:0.89;93:0.88;135:0.88;
1XQS_A	1	0	3	35:0.89;77:0.88;119:0.88;
1Y2A_C	1	0	4	104:0.89;193:0.89;235:0.89;319:0.88;
2BPT_A	1	1	8	191:0.89;235:0.89;277:0.89;380:0.89;422:0.89;463:0.89;510:0.89;650:0.88;
2C1M_A	1	0	4	99:0.89;188:0.89;230:0.89;314:0.88;
2DB0_B	1	0	0
2IW3_B	1	1	4	106:0.88;186:0.89;262:0.89;305:0.89;
2JDQ_B	1	1	6	75:0.89;118:0.89;160:0.89;203:0.89;287:0.88;329:0.88;
2OF3_A	1	1	3	143:0.89;178:0.89;217:0.88;
2OT8_A	1	0	10	139:0.89;185:0.89;226:0.89;267:0.89;370:0.89;411:0.89;453:0.89;640:0.89;681:0.89;765:0.89;
2QK1_A	1	1	4	27:0.89;114:0.88;157:0.89;202:0.89;
2QNA_A	1	0	6	251:0.89;293:0.88;335:0.88;493:0.89;535:0.88;578:0.88;
2VGL_A	1	1	4	340:0.89;379:0.89;415:0.89;493:0.89;
2VGL_B	1	1	8	97:0.89;131:0.89;171:0.89;250:0.89;364:0.89;401:0.89;438:0.89;475:0.89;
2W3C_A	1	1	3	20:0.89;80:0.89;125:0.88;
2XWU_B	1	1	3	538:0.88;628:0.89;694:0.88;
2ZRK_A	1	1	10	139:0.89;185:0.89;226:0.89;267:0.89;408:0.89;449:0.89;491:0.89;678:0.89;719:0.89;803:0.89;
3C5W_A	1	0	4	57:0.89;96:0.89;135:0.89;174:0.89;
3GRL_A	1	1	4	32:0.89;72:0.89;132:0.89;177:0.88;
3GS3_A	1	0	3	64:0.89;101:0.89;154:0.89;
3KND_A	1	0	4	104:0.89;193:0.89;235:0.89;319:0.88;
3LTJ_A	1	0	5	25:0.89;56:0.89;87:0.89;118:0.89;149:0.89;
3LTM_A	1	0	5	30:0.89;61:0.89;92:0.89;123:0.89;154:0.89;
3O2Q_A	1	1	1
3O2T_A	1	0	3	74:0.89;111:0.89;164:0.89;
3OC3_A	1	0	3	74:0.89;111:0.89;164:0.89;
3TJZ_B	1	1	1
1DL2_A	1	0	0
1DVP_A	1	0	0
1E7U_A	1	1	0
1F1S_A	1	0	0
1G6I_A	1	0	0
1H2T_C	1	1	0
1H6K_C	1	0	0
1HO8_A	1	1	0
1HU3_A	1	0	0
1IB2_A	1	0	0
1JDH_A	1	0	0
1LDJ_A	1	0	0
1LRV_A	1	0	0
1LSH_A	1	0	0
1N52_A	1	0	0
1NA0_A	1	0	0
1NF1_A	1	0	0
1OXJ_A	1	1	0
1P22_A	1	0	0
1PAQ_A	1	1	0
1RZ4_A	1	1	0
1T08_A	1	1	0
1TE4_A	1	0	0
1UPK_A	1	1	0
1UW4_B	1	1	0
1VSY_4	1	1	0
1W63_I	1	1	0
1WA5_C	1	1	0
1X9D_A	1	0	0
1XG7_A	1	0	0
1XI5_A	1	0	0
1XM9_A	1	1	0
1ZQ1_C	1	0	0
2B39_B	1	0	0
2DQ6_A	1	0	0
2E9H_A	1	1	0
2FNO_A	1	0	0
2FUL_E	1	1	0
2FV2_C	1	1	0
2GRR_B	1	1	0
2I2O_A	1	1	0
2NSZ_A	1	1	0
2OVR_A	1	0	0
2PHG_A	1	0	0
2PN5_A	1	0	0
2PZI_A	1	0	0
2QFC_A	1	0	0
2R7R_A	1	0	0
2RHS_C	1	0	0
2SQC_A	1	0	0
2UY1_A	1	0	0
2VSO_E	1	1	0
2WXF_A	1	1	0
2X1G_F	1	0	0
2XQ0_A	1	1	0
2Z6H_A	1	0	0
3A6P_A	1	1	0
3AA0_A	1	0	0
3AL0_C	1	0	0
3B34_A	1	0	0
3B7S_A	1	1	0
3BCT_A	1	1	0
3BG1_B	1	0	0
3BWT_A	1	1	0
3CHT_A	1	0	0
3D3M_A	1	1	0
3DAD_A	1	1	0
3DRA_A	1	0	0
3EBB_A	1	0	0
3FGA_B	1	1	0
3GAE_B	1	0	0
3GE3_B	1	0	0
3H3D_Y	1	1	0
3H7L_A	1	0	0
3HHM_A	1	1	0
3I4R_B	1	0	0
3IBV_A	1	1	0
3IHY_C	1	1	0
3IP4_B	1	0	0
3JRO_A	1	0	0
3JUI_A	1	1	0
3JXY_A	1	0	0
3K62_A	1	1	0
3K8P_D	1	0	0
3L22_A	1	0	0
3L6A_A	1	1	0
3L6X_A	1	1	0
3L9T_A	1	0	0
3LY8_A	1	0	0
3M1I_C	1	1	0
3O4Z_D	1	0	0
3OBV_D	1	1	0
3OPB_A	1	1	0
1C9B_A	0	1	0
1NF1_A	0	1	0
2RHQ_A	0	1	0
