# Supplementary material for: Functional and Genomic Analyses of Alpha-Solenoid Proteins
Source: PLoS One. 2013 Nov 21;8(11):e79894. doi: 10.1371/journal.pone.0079894 (PMC3837014; doi:10.1371/journal.pone.0079894)
Supplement: Table S3 — Human protein sequences from SwissProt predicted to contain alpha-solenoids by ARD2. MC stands for Manual Classification. (XLS) [file pone.0079894.s003.xls]

## Sheet: Sheet1
UniProt ID	UniProt symbol	Entrez gene ID	Gene Symbol	Length	True	ARD	ARD2	InterProScan	AC	MC	Protein family according to MC	NCBI description	PFAM functions (significant matches)	PDB	Positions detected by ARD2	Positions detected by ARD1
P52294	IMA1_HUMAN	3836	KPNA1	538	yes	5	7	yes	12	1	Importin beta terminal domain	IMPORTIN	Importin beta binding domain	2JDQ:A/B - alpha solenoid	137:0.89;180:0.89;222:0.89;265:0.89;307:0.89;349:0.88;391:0.88
P52292	IMA2_HUMAN	3838	KPNA2	529	yes	5	3	yes	12	1	Importin beta terminal domain	IMPORTIN	Importin beta binding domain	3FEY:C - alpha solenoid	173:0.89;262:0.89;304:0.89
O00505	IMA3_HUMAN	3839	KPNA3	521	yes	8	7	yes	12	1	Importin beta terminal domain	IMPORTIN	Importin beta binding domain	no	82:0.89;125:0.89;168:0.89;253:0.89;294:0.88;337:0.88;422:0.89
O00629	IMA4_HUMAN	3840	KPNA4	521	yes	7	6	yes	12	1	Importin beta terminal domain	IMPORTIN	Importin beta binding domain	no	125:0.89;168:0.89;253:0.89;295:0.89;379:0.89;422:0.89
O15131	IMA5_HUMAN	3841	KPNA5	536	yes	8	7	yes	12	1	Importin beta terminal domain	IMPORTIN	Importin beta binding domain	no	135:0.89;178:0.89;220:0.89;263:0.89;304:0.88;347:0.89;389:0.89
O60684	IMA7_HUMAN	23633	KPNA6	536	yes	6	6	yes	12	1	Importin beta terminal domain	IMPORTIN	Importin beta binding domain	no	135:0.89;178:0.89;263:0.89;304:0.88;347:0.89;389:0.89
A9QM74	IMA8_HUMAN	402569	KPNA7	516	yes	6	6	yes	12	1	Importin beta terminal domain	IMPORTIN	Importin beta binding domain	no	124:0.89;167:0.89;252:0.89;294:0.89;336:0.89;378:0.89
Q14974	IMB1_HUMAN	3837	KPNB1	876	yes	4	6	yes	48	1	Importin beta terminal domain	IMPORTIN	Importin subunit beta-1	1QGR:A - alpha solenoid	140:0.89;227:0.89;270:0.88;618:0.89;660:0.89;703:0.88
Q9UI26	IPO11_HUMAN	51194	IPO11	975	yes	0	6	yes	50	1	Importin beta terminal domain	importin 11	Importin-beta N-terminal domain	no	19:0.88;52:0.89;138:0.89;526:0.88;571:0.89;613:0.89;
O94829	IPO13_HUMAN	9670	IPO13	963	yes	0	3	yes	51	1	Importin beta terminal domain	importin 13	Importin-beta N-terminal domain	2X19/2XWU - HEAT repeats	538:0.88;628:0.89;694:0.88;
Q8TEX9	IPO4_HUMAN	79711	IPO4	1081	yes	3	3	yes	52	1	Importin beta terminal domain	IMPORTIN	Importin-beta N-terminal domain	no	363:0.89;404:0.89;490:0.89;
O00410	IPO5_HUMAN	3843	IPO5	1097	yes	0	9	yes	4	1	Importin beta terminal domain	importin 5	-	no	20:0.89;52:0.88;103:0.88;142:0.89;183:0.89;269:0.89;369:0.89;410:0.88;452:0.88;
O15397	IPO8_HUMAN	10526	IPO8	1037	yes	0	4	yes	53	1	Importin beta terminal domain	importin 8	Importin-beta N-terminal domain / Cse1	no	423:0.88;473:0.88;509:0.88;595:0.89;
Q96P70	IPO9_HUMAN	55705	IPO9	1041	yes	0	3	yes	6	1	Importin beta terminal domain	importin 9	Importin-beta N-terminal domain	no	67:0.89;118:0.89;156:0.88;
Q96T76	MMS19_HUMAN	64210	MMS19	1030	yes	6	6	yes	6	1	Importin beta terminal domain	MMS19 nucleotide excision repair homolog (S. cerevisiae)	Dos2-interacting transcription regulator of RNA-Pol-II	no	403:0.88;454:0.89;496:0.89;924:0.88;965:0.89;1005:0.89;
O60518	RNBP6_HUMAN	26953	RANBP6	1105	yes	0	6	yes	4	1	Importin beta terminal domain	RAN binding protein 6	-	no	377:0.89;418:0.88;460:0.89;882:0.89;923:0.88;1008:0.89;
Q92973	TNPO1_HUMAN	3842	TNPO1	898	yes	9	10	yes	9	1	Importin beta terminal domain	transportin1	Importin-beta N-terminal domain	2z5k:A - alpha solenoid	147:0.89;193:0.89;234:0.89;275:0.89;416:0.89;457:0.89;499:0.89;686:0.89;727:0.89;812:0.89;
O14787	TNPO2_HUMAN	30000	TNPO2	897	yes	9	7	yes	9	1	Importin beta terminal domain	transportin2	Importin-beta N-terminal domain	no	137:0.89;183:0.89;224:0.89;265:0.89;404:0.89;446:0.89;488:0.89;
Q10567	AP1B1_HUMAN	162	AP1B1	949	yes	7	8	yes	8	2	Adaptins (subunit of clathrin and non-clathrin associated adaptor protein complex 3)	adaptor-related protein complex 1, beta 1 subunit	Adaptin N/Alpha adaptin C2/B2-adaptin-appendage, C-terminal sub-domain	no	97:0.89;131:0.89;171:0.89;250:0.89;364:0.89;401:0.89;438:0.89;475:0.89
O75843	AP1G2_HUMAN	8906	AP1G2	785	yes	5	4	yes	13	2	Adaptins (subunit of clathrin and non-clathrin associated adaptor protein complex 3)	adaptor-related protein complex 1, gamma 2 subunit	Adaptin N/Alpha adaptin C2	2E9G:A -no alpha-solenoid but region crystallized is different than the one predicted alpha-solenoid by ARD2.	300:0.88;357:0.88;429:0.88;517:0.89
O95782	AP2A1_HUMAN	160	AP2A1	977	yes	3	4	yes	7	2	Adaptins (subunit of clathrin and non-clathrin associated adaptor protein complex 3)	adaptor-related protein complex 2, alpha 1 subunit	Adaptin N/Alpha adaptin C2	no	340:0.89;379:0.89;415:0.89;493:0.89
O94973	AP2A2_HUMAN	161	AP2A2	939	yes	6	3	yes	7	2	Adaptins (subunit of clathrin and non-clathrin associated adaptor protein complex 3)	adaptor-related protein complex 2, alpha 2 subunit	Adaptin N/Alpha adaptin C2	no	339:0.89;378:0.89;414:0.89
P63010	AP2B1_HUMAN	163	AP2B1	937	yes	8	8	yes	8	2	Adaptins (subunit of clathrin and non-clathrin associated adaptor protein complex 3)	adaptor-related protein complex 2, beta 1 subunit	Adaptin N/Alpha adaptin C2/B2-adaptin-appendage, C-terminal sub-domain	2vgl:B-2IV9:A/B - alpha solenoids	97:0.89;131:0.89;171:0.89;250:0.89;364:0.89;401:0.89;438:0.89;475:0.89
O00203	AP3B1_HUMAN	8546	AP3B1	1094	yes	10	11	yes	5	2	Adaptins (subunit of clathrin and non-clathrin associated adaptor protein complex 3)	adaptor-related protein complex 3, beta 1 subunit	Adaptin N	no	53:0.88;89:0.89;126:0.89;160:0.89;198:0.89;235:0.89;310:0.89;415:0.88;452:0.89;489:0.89;527:0.89
Q13367	AP3B2_HUMAN	8120	AP3B2	1082	yes	9	5	yes	5	2	Adaptins (subunit of clathrin and non-clathrin associated adaptor protein complex 3)	adaptor-related protein complex 3, beta 2 subunit	AP beta/Clathrin/Coatomer	no	84:0.89;121:0.89;155:0.89;230:0.88;315:0.89
O14617	AP3D1_HUMAN	8943	AP3D1	1153	yes	4	5	yes	14	2	Adaptins (subunit of clathrin and non-clathrin associated adaptor protein complex 3)	adaptor-related protein complex 3, delta 1 subunit	Adaptin N/Bovine leukaemia virus receptor	no	156:0.88;194:0.89;231:0.89;314:0.89;350:0.89
Q9Y6B7	AP4B1_HUMAN	10717	AP4B1	739	yes	5	6	yes	15	2	Adaptins (subunit of clathrin and non-clathrin associated adaptor protein complex 3)	adaptor-related protein complex 4, beta 1 subunit	Adaptin N/B2-adaptin-appendage, C-terminal sub-domain	no	19:0.88;96:0.89;131:0.89;170:0.89;209:0.88;246:0.89
P53618	COPB_HUMAN	1315	COPB1	953	yes	5	3	yes	33	2	Adaptins (subunit of clathrin and non-clathrin associated adaptor protein complex 3)	coatomer protein complex, subunit beta 1	AP beta/Coatomer beta C	no	111:0.89;146:0.89;236:0.89
Q9Y678	COPG_HUMAN	22820	COPG	874	yes	9	10	yes	10	2	Adaptins (subunit of clathrin and non-clathrin associated adaptor protein complex 3)	coatomer protein complex, subunit gamma 1	Adaptin N/Coatomer gamma subunit appendage platform subdomain	1R4X:A -no alpha-solenoid but region crystallized is different than the one predicted alpha-solenoid by ARD2.	79:0.88;115:0.88;186:0.88;261:0.89;297:0.89;335:0.88;370:0.88;445:0.88;482:0.89;518:0.89
Q9UBF2	COPG2_HUMAN	26958	COPG2	871	yes	10	5	yes	10	2	Adaptins (subunit of clathrin and non-clathrin associated adaptor protein complex 3)	coatomer protein complex, subunit gamma 2	Adaptin N/Coatomer gamma subunit appendage platform subdomain	no	79:0.89;115:0.89;186:0.89;261:0.89;297:0.89
Q6AI08	HEAT6_HUMAN	63897	HEATR6	1181	yes	3	3	yes	44	2	Adaptins (subunit of clathrin and non-clathrin associated adaptor protein complex 3)	no description in Palidwor et al.	-	no	468:0.89;529:0.89;573:0.89
Q15021	CND1_HUMAN	9918	NCAPD2	1401	yes	6	3	yes	29	3	Condensins subunits (mitotic condensation complex)	non-SMC condensin I complex, subunit D2	non-SMC mitotic condensation complex, subunit 1, N-term	no	1103:0.89;1140:0.89;1176:0.88
Q9BPX3	CND3_HUMAN	64151	NCAPG	1015	yes	6	6	yes	30	3	Condensins subunits (mitotic condensation complex)	non-SMC condensin I complex, subunit G	Nuclear condensing complex subunits, C-term domain	no	153:0.89;219:0.89;256:0.89;594:0.89;632:0.89;701:0.89
P42695	CNDD3_HUMAN	23310	NCAPD3	1498	yes	3	6	yes	31	3	Condensins subunits (mitotic condensation complex)	non-SMC condensin II complex, subunit D3	-	no	551:0.89;590:0.89;630:0.89;914:0.89;951:0.89;989:0.89
Q86XI2	CNDG2_HUMAN	54892	NCAPG2	1143	yes	3	3	yes	32	3	Condensins subunits (mitotic condensation complex)	non-SMC condensin II complex, subunit G2	Condensin II non structural maintenance of chromosomes subunit	no	313:0.89;387:0.89;470:0.89
Q96LV5	IN4L1_HUMAN	285905	INTS4L1	439	yes	3	4	yes	13	3	Condensins subunits (mitotic condensation complex)	integrator complex subunit 4-like 1	-	no	175:0.89;212:0.89;248:0.89;283:0.88
Q2T9F4	IN4L2_HUMAN	644619	INTS4L2	439	yes	3	3	yes	13	3	Condensins subunits (mitotic condensation complex)	integrator complex subunit 4-like 2	-	no	175:0.89;212:0.89;283:0.88;
Q96HW7	INT4_HUMAN	92105	INTS4	963	yes	8	9	yes	49	3	Condensins subunits (mitotic condensation complex)	integrator complex subunit 4	-	no	82:0.89;161:0.89;205:0.89;242:0.88;292:0.89;385:0.89;422:0.89;458:0.89;493:0.88;
Q9BYG7	MSTRO_HUMAN	83876	MRO	248	yes	3	4	yes	55	3	Condensins subunits (mitotic condensation complex)	Maestro	-	no	59:0.89;100:0.89;143:0.88;188:0.89;
Q9NTI5	PDS5B_HUMAN	23047	PDS5B	1447	yes	4	4	yes	60	3	Condensins subunits (mitotic condensation complex)	PDS5, regulator of cohesion maintenance, homolog B (S. cerevisiae)	-	no	283:0.89;324:0.89;361:0.89;398:0.88;
Q8N122	RPTOR_HUMAN	57521	RPTOR	1335	yes	4	4	yes	67	3	Condensins subunits (mitotic condensation complex)	Regulatory associated protein of MTOR, complex 1	-	no	482:0.89;568:0.89;609:0.89;653:0.89;
P42345	FRAP_HUMAN	2475	MTOR	2549	yes	14	10	yes	39	4	Phosphoinositol 3 kinases	mechanistic target of rapamycin (serine/threonine kinase)	PI3-PI4 kinase	3FAP:B - alpha solenoid	31:0.89;77:0.89;116:0.89;158:0.89;200:0.89;612:0.89;702:0.89;743:0.89;830:0.89;874:0.89
O00750	P3C2B_HUMAN	5287	PIK3C2B	1634	yes	3	3	yes	58	4	Phosphoinositol 3 kinases	phosphoinositide-3-kinase, class 2, beta polypeptide	PI3-PI4 kinase	no	893:0.89;932:0.88;964:0.88;
Q99570	PI3R4_HUMAN	30849	PIK3R4	1358	yes	0	5	yes	61	4	Phosphoinositol 3 kinases	phosphoinositide-3-kinase, regulatory subunit 4 - not related to a protein structure	Protein kinase	no	425:0.88;473:0.89;547:0.89;626:0.89;666:0.89;
P78527	PRKDC_HUMAN	5591	PRKDC	4128	yes	0	3	yes	64	4	Phosphoinositol 3 kinases	protein kinase, DNA-activated, catalytic polypeptide	PI3-PI4 kinase	no	975:0.89;1019:0.89;1069:0.89;
Q5VYK3	ECM29_HUMAN	23392	KIAA0368	1845	yes	8	8	yes	36	5	Vacuolar 14 fab1-binding region	KIAA0368	Proteasome stabiliser	no	409:0.89;450:0.89;491:0.89;525:0.89;1133:0.89;1173:0.89;1214:0.89;1264:0.89
Q92616	GCN1L_HUMAN	10985	GCN1L1	2671	yes	22	20	yes	40	5	Vacuolar 14 fab1-binding region	GCN1 general control of amino-acid synthesis 1-like 1 (yeast)	-	no	1309:0.89;1350:0.89;1428:0.88;1470:0.89;1508:0.89;1549:0.89;1625:0.89;1667:0.88;1706:0.89;1746:0.89;1788:0.89;1826:0.89;1895:0.89;1935:0.89;1974:0.89;2016:0.89;2316:0.89;2357:0.89;2394:0.88;2437:0.89
Q86XA9	HTR5A_HUMAN	25938	HEATR5A	2040	yes	0	4	yes	1	5	Vacuolar 14 fab1-binding region	HEAT repeat containing 5A	-	no	62:0.89;105:0.89;188:0.89;223:0.88
Q9P2D3	HTR5B_HUMAN	54497	HEATR5B	2071	yes	3	3	yes	1	5	Vacuolar 14 fab1-binding region	HEAT repeat containing 5B	-	no	862:0.89;903:0.89;945:0.89
Q14008	CKAP5_HUMAN	9793	CKAP5	2032	yes	16	17	yes	26	6	CLIP-associated proteins (microtubules assembly)	CKAP5	-	no	59:0.89;100:0.88;135:0.89;175:0.89;290:0.89;331:0.88;372:0.89;407:0.89;449:0.88;871:0.89;911:0.88;952:0.89;1029:0.89;1255:0.89;1300:0.88;1334:0.89;1376:0.89
Q7Z460	CLAP1_HUMAN	23332	CLASP1	1538	yes	6	6	yes	27	6	CLIP-associated proteins (microtubules assembly)	cytoplasmic linker associated protein 1	-	no	60:0.88;102:0.89;177:0.88;1357:0.88;1398:0.89;1475:0.88
O75122	CLAP2_HUMAN	23122	CLASP2	1294	yes	3	3	yes	28	6	CLIP-associated proteins (microtubules assembly)	cytoplasmic linker associated protein 2	-	no	1113:0.89;1154:0.89;1231:0.89
Q6KC79	NIPBL_HUMAN	25836	NIPBL	2804	yes	3	3	yes	56	7	Sister chromatid cohesion	Nipped-B homolog (Drosophila)	Sister chromatide cohesion C-terminus	no	1783:0.89;1821:0.89;1859:0.89;
Q8WVM7	STAG1_HUMAN	10274	STAG1	1258	yes	3	3	yes	2	7	Sister chromatid cohesion	Homologs of yeast subunit of the cohesin complex 3 (Scc3/IRR1)	-	no	212:0.88;302:0.89;341:0.89;
Q8N3U4	STAG2_HUMAN	10735	STAG2	1231	yes	3	3	yes	2	7	Sister chromatid cohesion	Homologs of yeast subunit of the cohesin complex 3 (Scc3/IRR1)	-	no	209:0.88;299:0.88;338:0.89;
Q6ZUX3	F179A_HUMAN	165186	FAM179A	1019	yes	7	3	yes	37	8	Clasp N terminal domains (CLIP-associated proteins – microtubule plus-end tracking proteins)	family with sequence similarity 179, member A	-	no	501:0.89;583:0.89;665:0.89
Q9Y4F4	F179B_HUMAN	23116	FAM179B	1720	yes	4	4	yes	38	8	Clasp N terminal domains (CLIP-associated proteins – microtubule plus-end tracking proteins)	family with sequence similarity 179, member B	-	no	361:0.88;405:0.88;481:0.89;521:0.89
Q86VP6	CAND1_HUMAN	55832	CAND1	1230	yes	13	16	yes	3	9	TATA-binding protein interacting (TIP20)	cullin-associated and neddylation-dissociated 1	TIP120	1U6G:C - alpha-solenoid	58:0.88;97:0.89;186:0.89;266:0.89;385:0.88;445:0.89;487:0.89;530:0.89;579:0.89;661:0.89;702:0.89;828:0.88;866:0.89;941:0.89;976:0.89;1017:0.89
O75155	CAND2_HUMAN	23066	CAND2	1236	yes	12	16	yes	3	9	TATA-binding protein interacting (TIP20)	cullin-associated and neddylation-dissociated 2 (putative)	TIP120	no	58:0.89;97:0.89;186:0.89;269:0.89;387:0.89;447:0.89;489:0.89;532:0.89;562:0.89;621:0.89;704:0.89;746:0.88;871:0.89;947:0.89;981:0.89;1022:0.89
P30153	2AAA_HUMAN	5518	PPP2R1A	589	yes	11	11	yes	11	10	Phosphatase 2A subunit A isoform	protein phosphatase 2, regulatory subunit A, alpha	-	1B3U:A/B - alpha-solenoids	99:0.89;175:0.89;214:0.89;254:0.89;292:0.89;336:0.89;375:0.89;414:0.89;453:0.89;492:0.89;531:0.89
P30154	2AAB_HUMAN	5519	PPP2R1B	601	yes	12	11	yes	11	10	Phosphatase 2A subunit A isoform	protein phosphatase 2, regulatory subunit A, beta	-	no	111:0.89;187:0.88;226:0.89;266:0.89;304:0.88;348:0.89;387:0.89;426:0.89;465:0.89;504:0.89;543:0.89
Q99460	PSMD1_HUMAN	5707	PSMD1	953	yes	5	4	yes	65	11	26S proteasome non-ATPase regulatory subunit	proteasome 26S subunit, non-ATPase family	Proteasome/cyclosome repeat	no	608:0.88;642:0.88;678:0.89;720:0.89;
Q16401	PSMD5_HUMAN	5711	PSMD5	504	yes	4	4	yes	66	11	26S proteasome non-ATPase regulatory subunit	proteasome 26S subunit, non-ATPase family	Proteasome non-ATPase 26S subunit	no	93:0.88;136:0.89;218:0.89;306:0.88;
Q8N2F6	ARM10_HUMAN	83787	ARMC10	343	yes	0	3	yes	16	12	-	Armadillo repeat containing 10	-	no	107:0.89;148:0.88;189:0.89
Q5W041	ARMC3_HUMAN	219681	ARMC3	872	yes	6	4	yes	17	13	-	armadillo repeat containing 3	Ethylene-responsive protein kinase Le-CTR1	no	36:0.88;78:0.89;161:0.89;202:0.89
Q5T2S8	ARMC4_HUMAN	55130	ARMC4	1044	yes	4	4	yes	18	14	-	armadillo repeat containing 4	-	no	849:0.89;892:0.88;932:0.89;974:0.89
Q8IUR7	ARMC8_HUMAN	25852	ARMC8	673	yes	3	7	yes	19	15	-	armadillo repeat containing 8	-	no	73:0.89;116:0.89;199:0.89;290:0.89;351:0.89;395:0.89;478:0.89
O00192	ARVC_HUMAN	421	ARVCF	962	yes	0	3	yes	20	16	-	Armadillo repeat gene deleted in velocardiofacial syndrome	-	no	369:0.89;411:0.89;454:0.89
Q6PI77	BHLH9_HUMAN	80823	BHLHB9	547	yes	0	3	yes	21	17	-	basic helix-loop-helix domain containing, class B, 9	-	no	334:0.88;415:0.89;455:0.89
O14981	BTAF1_HUMAN	9044	BTAF1	1849	yes	3	9	yes	22	18	-	BTAF1 RNA polymerase II, B-TFIID transcription factor-associated, 170kDa (Mot1 homolog, S. cerevisiae)	Snf2 family N-term domain, helicase conserved C-terminal domain	no	296:0.89;361:0.89;400:0.89;441:0.89;528:0.89;574:0.88;1116:0.89;1156:0.89;1196:0.89
Q68CQ1	CA175_HUMAN	374977	C1orf175	1323	yes	4	4	yes	23	19	-	no description in Palidwor et al.	-	no	1052:0.89;1094:0.88;1140:0.88;1209:0.88
Q6PJG6	CG027_HUMAN	221927	C7orf27	821	yes	3	3	yes	24	20	-	BRCA1-associated ATM activator 1	-	no	510:0.89;555:0.89;644:0.89
A6NGR9	CH073_HUMAN	642475	C8orf73	719	yes	4	4	yes	25	21	-	no description in Palidwor et al.	-	no	371:0.89;412:0.89;451:0.89;491:0.89
A2RTY3	CQ066_HUMAN	256957	C17orf66	570	yes	4	5	yes	34	22	-	no description in Palidwor et al.	-	no	272:0.89;305:0.89;339:0.89;380:0.89;412:0.89
O75165	DJC13_HUMAN	23317	DNAJC13	2243	yes	0	3	yes	35	23	-	DnaJ (Hsp40) homolog, subfamily C, member 13	DNAJ domain	no	1783:0.89;1826:0.89;1865:0.89
P52306	GDS1_HUMAN	5910	RAP1GDS1	607	yes	0	3	yes	41	24	-	RAP1, GTP-GDP dissociation stimulator 1	-	no	327:0.89;371:0.89;456:0.89
Q86Y56	HEAT2_HUMAN	54919	HEATR2	855	yes	8	6	yes	42	25	-	no description in Palidwor et al.	-	no	217:0.89;256:0.89;296:0.88;712:0.89;754:0.89;800:0.88
Q86WZ0	HEAT4_HUMAN	399671	HEATR4	979	yes	9	6	yes	43	26	-	no description in Palidwor et al.	-	no	593:0.89;627:0.89;660:0.89;693:0.88;726:0.89;760:0.89
Q9NZL4	HPBP1_HUMAN	23640	HSPBP1	362	yes	3	3	yes	45	27	-	HSPA (heat shock 70kDa) binding protein, cytoplasmic cochaperone 1	-	1XQR:A/B - alpha solenoid	117:0.89;159:0.88;201:0.88
Q8NDA8	HTR7A_HUMAN	727957	HEATR7A	1641	yes	4	5	yes	46	28	-	HEAT repeat containing 7A	-	no	1374:0.89;1459:0.89;1505:0.89;1578:0.89;1620:0.89
O00458	IFRD1_HUMAN	3475	IFRD1	451	yes	0	3	yes	47	29	-	interferon-related developmental regulator 1	Interferon-related protein conserved region; interferon-related developmental regulator (IFRD)	no	93:0.89;136:0.89;176:0.88
Q5S007	LRRK2_HUMAN	120892	LRRK2	2527	yes	0	4	yes	54	30		leucine-rich repeat kinase 2	Protein kinase, Miro-like protein	2ZEJ/3D6T - no alpha-solenoid but region crystallized is different than the one predicted alpha-solenoid by ARD2.	360:0.89;408:0.89;452:0.88;494:0.89;
Q8NG97	OR2Z1_HUMAN	284383	OR2Z1	314	no	0	3	no	57	31	-	olfactory receptor, family 2, subfamily Z, member 1	-	no	188:0.88;228:0.89;292:0.89;
Q29RF7	PDS5A_HUMAN	23244	PDS5A	1337	yes	4	4	yes	59	32	-	PDS5, regulator of cohesion maintenance, homolog A (S. cerevisiae)	-	no	293:0.89;334:0.89;371:0.89;408:0.89;
Q8TF05	PP4R1_HUMAN	9989	PPP4R1	950	yes	5	8	yes	62	33	-	protein phosphatase 4, regulatory subunit 1	-	no	142:0.89;183:0.89;223:0.89;263:0.89;301:0.89;752:0.89;792:0.89;876:0.89;
Q6NUP7	PP4R4_HUMAN	57718	PPP4R4	873	yes	3	3	yes	63	34	-	protein phosphatase 4, regulatory subunit 4	-	no	144:0.89;223:0.89;262:0.89;
Q5JTH9	RRP12_HUMAN	23223	RRP12	1297	yes	4	3	yes	68	35	-	Ribosomal RNA processing 12 homolog (yeast)	-	no	247:0.89;336:0.89;426:0.89;
Q9UHP6	RTDR1_HUMAN	27156	RTDR1	348	yes	6	3	yes	69	36	-	Rhabdoid tumor deletion region protein 1	-	no	201:0.89;242:0.89;283:0.89;
Q9BZR6	RTN4R_HUMAN	65078	RTN4R	473	no	0	3	no	70	37	-	reticulon 4 receptor	-	1OZN - beta-sheets only	113:0.88;156:0.88;211:0.89;
Q86VV8	RTTN_HUMAN	25914	RTTN	2226	yes	0	3	yes	71	38	-	rotatin	-	no	1305:0.89;1377:0.88;1425:0.89;
O75533	SF3B1_HUMAN	23451	SF3B1	1304	yes	10	12	yes	72	39	-	splicing factor 3b, subunit 1, 155kDa	Splicing factor 3B subunit 1	3LQV:P/Q, 2PEH:C/D - chains too short - open alpha-coil-alpha single motif	542:0.88;584:0.89;654:0.89;696:0.89;779:0.89;859:0.88;941:0.88;1026:0.89;1068:0.89;1138:0.88;1179:0.89;1256:0.89;
Q9NRP7	STK36_HUMAN	27148	STK36	1315	yes	4	4	yes	73	40	-	Serine/threonine kinase 36, fused homolog (Drosophila)	Protein kinase	no	1120:0.89;1163:0.89;1203:0.89;1244:0.89;
Q92797	SYMPK_HUMAN	8189	SYMPK	1274	yes	3	3	yes	74	41	-	SYMPLEKIN	Symplekin tight junction protein C-terminal	3O2T:A - alpha solenoid	83:0.89;120:0.89;173:0.89;
Q9BTW9	TBCD_HUMAN	6904	TBCD	1192	yes	4	3	yes	75	42	-	tubulin folding cofactor D	Tubulin folding cofactor D C-terminal	no	197:0.88;287:0.88;370:0.88;
Q9C0B7	TMCO7_HUMAN	79613	TMCO7	1094	yes	4	4	yes	76	43	-	Transmembrane protein with HEAT repeats?	-	no	848:0.89;889:0.89;968:0.89;1032:0.89;
Q14669	TRIPC_HUMAN	9320	TRIP12	1992	yes	0	3	yes	77	44	-	thyroid hormone receptor interactor 12	-	no	491:0.89;532:0.88;613:0.89;
Q9H3U1	UN45A_HUMAN	55898	UNC45A	944	yes	0	3	yes	78	45	-	unc-45 homolog A (C. elegans)	Myosin-binding striated muscle assembly central	2DBA - TPR but region crystallized is different than the one predicted alpha-solenoid by ARD2.	448:0.89;488:0.89;537:0.88;
O60763	USO1_HUMAN	8615	USO1	962	yes	0	4	yes	79	46	-	USO1 vesicle docking protein homolog (yeast)	Uso/p115 like vesicle tethering protein, head region; Uso1/p115 like vesicle tethering protein, C-terminal region	2W3C - HEAT repeats - 3 of the 4 ARD2 hits are in the part of the protein crystallized and true	32:0.89;72:0.89;132:0.89;177:0.88;
Q8N398	VW5B2_HUMAN	90113	VWA5B2	1253	yes	3	3	no	80	47	-	von Willebrand factor A domain containing 5B2	Vault protein inter-alpha-trypsin domain, von Willebrand factor type A domain	no	244:0.89;300:0.88;372:0.89;
O43747	AP1G1_HUMAN	164	AP1G1	822	yes	6	0	yes	81	2	Adaptins (subunit of clathrin and non-clathrin associated adaptor protein complex 3)	adaptor-related protein complex	Adaptin N/ Alpha-adaptin C2	1IU1 - 677-822 - beta-sheet		148:0.87;185:0.87;319:0.83;356:0.89;391:0.86;428:0.87
Q9UPM8	AP4E1_HUMAN	23431	AP4E1	1137	yes	4	0	yes	82	2	Adaptins (subunit of clathrin and non-clathrin associated adaptor protein complex 3)	adaptor-related protein complex	Adaptin N/AP4E appendage platform	no		179:0.89;216:0.89;347:0.83;384:0.89
Q13535	ATR_HUMAN	545	ATR	2644	yes	4	0	yes	83	4	Phosphoinositol 3 kinases	ataxia telangiectasia and Rad3 related	PI3-PI4 kinase	no		662:0.89;698:0.89;815:0.89;898:0.88
Q9P260	K1468_HUMAN	57614	KIAA1468	1216	yes	3	0	yes	84	48	-	KIAA1468	-	no		572:0.89;651:0.88;690:0.89
Q8WTT2	NOC3L_HUMAN	64318	NOC3L	800	yes	3	0	yes	85	49	-	nucleolar complex associated 3 homolog (S. cerevisiae)	Nucleolar complex-associated protein/CBF-Mak21 family	no		325:0.83;372:0.89;411:0.89
Q86VP3	PACS2_HUMAN	23241	PACS2	889	yes	3	0	no	86	50	-	phosphofurin acidic cluster sorting protein 2	PACS-1 cytosolic sorting protein	no		735:0.84;822:0.89;858:0.88
Q13835	PKP1_HUMAN	5317	PKP1	747	yes	3	0	yes	87	51	Beta-catenin family	plakophilin 1 (ectodermal dysplasia/skin fragility syndrome)	Armadillo/beta-catenin-like repeat	1XM9 - 244-721 - all alpha-solenoid		256:0.81;298:0.89;359:0.88
P14923	PLAK_HUMAN	3728	JUP	745	yes	4	0	yes	88	51	Beta-catenin family	junction plakoglobin	Armadillo/beta-catenin-like repeat	3IFQ - 124-676 - alpha-solenoid		153:0.89;237:0.89;344:0.81;402:0.82
Q5UIP0	RIF1_HUMAN	55183	RIF1	2472	yes	3	0	yes	89	52	-	RAP1 interacting factor homolog (yeast)	Rap1-interacting factor 1 N terminal	no		66:0.89;110:0.89;153:0.87
O75602	SPAG6_HUMAN	9576	SPAG6	509	yes	5	0	yes	90	53	-	sperm associated antigen 6	-	no		52:0.89;136:0.89;178:0.84;262:0.89;347:0.89
Q6YHU6	THADA_HUMAN	63892	THADA	1953	yes	3	0	yes	91	54	-	thyroid adenoma associated	-	no		673:0.89;746:0.88;797:0.89
Q7Z745	YE013_HUMAN	133558	HEATR7B2	1585	yes	9	0	yes	92	55	-	HEAT repeat family member 7B2	-	no		899:0.89;941:0.89;979:0.83;1273:0.89;1314:0.89;1398:0.83;1443:0.89;1478:0.84;1558:0.86

## Sheet: legend
Legend
* significant match. E-value<0,05
AC	Automatic classification
MC	Manual classification
ARM	Armadillo
LRR	Leucine-rich repeats
TM	Transmembrane

## Sheet: Sheet3
O43747	AP1G1_HUMAN	164	AP1G1
Q9UPM8	AP4E1_HUMAN	23431	AP4E1
Q13535	ATR_HUMAN	545	ATR
Q9P260	K1468_HUMAN	57614	KIAA1468
Q8WTT2	NOC3L_HUMAN	64318	NOC3L
Q86VP3	PACS2_HUMAN	23241	PACS2
Q13835	PKP1_HUMAN	5317	PKP1
P14923	PLAK_HUMAN	3728	JUP
Q5UIP0	RIF1_HUMAN	55183	RIF1
O75602	SPAG6_HUMAN	9576	SPAG6
Q6YHU6	THADA_HUMAN	63892	THADA
Q7Z745	YE013_HUMAN	133558	HEATR7B2
