# Supplementary material for: Functional and Genomic Analyses of Alpha-Solenoid Proteins
Source: PLoS One. 2013 Nov 21;8(11):e79894. doi: 10.1371/journal.pone.0079894 (PMC3837014; doi:10.1371/journal.pone.0079894)
Supplement: Table S4 — Training set of ARD2. (XLS) [file pone.0079894.s004.xls]

## Sheet: Supp. Table S4
Sequence id	PDB id	Structure	Description
147899589	no	other	Condensin complex subunit 1
19113121	no	HEAT*	Condensin, non-SMC subunit Cnd1 [S. pombe]
6323302	no	HEAT*	Ycs4p [S. cervisiae]
148234026	no	HEAT*	Condensin complex subunit 3
19075707	no	HEAT*	Condensin, non-SMC subunit Cnd3 [S. pombe]
2132501	no	HEAT*	Probable membrane protein YDR325w – yeast [S. cerevisiae]
336268148	no	HEAT*	PDS5/BimD/Spo76 protein [Sordaria macrospora k-shell]
4559410	no	other	Androgen-induced prostate proliferative shutoff associated protein [Homo sapiens]
168025	no	HEAT*	bimD [Emericella nidulans]
33088246	no	Cohesin HEAT*	Adherin Nipped-B [Drosophila melanogaster]
1353390	no	Cohesin HEAT*	DNA repair and meiosis protein Rad9 [Coprinopsis cinerea]
6320386	no	Cohesin HEAT*	Sccp2 [S. cerevisiae]
347834059	no	Cohesin HEAT*	Adherin, cohesion loading factor Mis4 [S. pombe]
CAND1_HUMAN	1U6G_C	HEAT*	Cand1 – ubiquitin ligase inhibitor
27477070	no	HEAT*	TATA-binding protein-associated factor 172 [Homo sapiens] 20% homologous to 1Z6A:A
6325175	no	HEAT*	Mot1p [S. cerevisiae] 20% homologous to 1Z6A:A
6323074	no	other	Stup2 [S. cerevisiae] 27% identical to 2QK1
19075285	no	other	Microtubule-associated protein Dis1 [S. pombe]
6633953	no	other	KIAA0097 protein [Homo sapiens] Cytoskeleton-associated protein
17538165	no	HEAT*	ZYGote defective : embryonic lethal family member (zyg-9) 18% identical to 2OF3 :A
5915683	no	other	Tubulin-folding cofactor D
27806383	no	HEAT*	Tubulin-specific chaperone D [Bos taurus]
6321700	no	other	Apl6p [S. cerevisiae]
3885988	no	other	AP-3 complex subunit beta-3A
6320444	no	other	Sec26p [S. cerevisiae]
6324042	no	other	Sec21p [S. cerevisiae]
IMB1_HUMAN	2P8Q_A	HEAT**	Importin-subunit beta1 [Homo sapiens]
Q5ZSV0_LEGPH	2AJA_A	other	Ankyrin repeat family protein Q5ZSV0 [Legionella pneumophila]
